# Supplementary material for: The neurobiology of internet addiction: a scoping review of developmental and gender-specific mechanisms
Source: Front Psychol. 2026 Feb 12;17:1729470. doi: 10.3389/fpsyg.2026.1729470 (PMC12935950; doi:10.3389/fpsyg.2026.1729470)
Supplement: Supplementary file 1 [file Table_1.XLSX]

## Sheet: Sheet1
Research details of the 28 studies
No.	Author/Year	Country	Participat´s Details							Research design					Limitation
			Sample size	Age	Inclusion Criteria	Exclusive Criteria	Addiction type	Criteria for addiction	Neuroimaging Technique	Behavioral Assessment（Scale/questionnaire）	Research Paradigm	Type of influence	Measurement of Brain Areas	Major Brain Area（Alteration)
1	Zhang et al., 2025	China	A: n = 23 (11 M ,12 F) R: n = 22 (5 M , 17 F)	A: 19.6 ± 1.56 R=19.7 ± 0.93	1. College students; 2. Right-handed; 3. Normal hearing.	1. History of mental illness; 2. Head trauma, or epilepsy; 3. Severe physical illness; 4. Alcohol or drug dependence.	SVA	Dependent, inappropriate, or excessive use of short video applications	fNIRS	College Students’ Short Video Addiction Scale	Modified Balloon Analogue Risk Task (BART)	functional	Prefrontal; Orbital	1. SVA shows enhanced activation of the orbitofrontal cortex(OFC) and frontal pole area (FPA)when using short video cues for risk decision-making;	1. The sample was limited to college students, generalizability to other age groups is unclear; 2. fNIRS is unable to assess deeper brain regions; 3. Cross-sectional design limits causal inference.
2	Liu et al., 2025	China	n = 36 (20 M, 16 F)	Mage: 20.58 ± 1.86	1. College students; 2. No history of neurological or psychiatric disorders.	1.Don't get the task rules; 2. incomplete questionnaires; 3. Not pressing the button in first run.	SVA	Higher Short Video Addiction (SVAS) scores	fMRI	Short-Video Addiction Scale	A mixed gambling task	functional	Precuneus; Cerebellum; Postcentral Gyrus; Parietal	1. Activation of the right precuneus thalamus was decreased during gain processing; 2. Activation in the right cerebellum and left postcentral gyrus increased during loss processing; 3. IS-RSA showed activation of the frontoparietal network (frontal pole (FP), inferior frontal gyrus (IFG), supramarginalgyrus (SMG)) and motor network (precentral/postcentral gyrus, pre-supplementary motor area).	1. The sample was limited to college students; 2. Limited ecological validity of the gambling task, lack of real-time feedback simulations; 3. The analysis controlled for several potentially confounding variables but ignored other factors; 4. Cross-sectional design limits causal inference.
3	Yan et al., 2024	China	n = 48 (13 M, 35 F)	Mage: 21.8 ± 3.62	1. Aged between 18 and 65 years; 2. No diagnosis of neurological disorders or mental illnesses; 3. No substance use (psychotropic drugs or alcohol) in the past month.	/	SVA	Higher Mobilephone Addiction Tendency (MPSVATQ) scores	EEG	Mobile Phone Short Video Addiction Tendency Questionnaire (MPSVATQ); Attention Cntrol Scale (ACS); Barratt Impulsiveness Scale (BIS-II); Cohen Perceived Stress Scale (CPSS); Self-Control Scale (SCS)	Attention Network Test (ANT)	functional	Prefrontal; Central regions; Parietal	1. Prefrontal theta power reduction	1. ANT lack behavioral granularity; 2. Small sample size,gender imbalance and narrow age range； 3. Cross-sectional design limits causal inferences.
4	Li et al., 2021	China	n = 335 (27.2% M)	Mage: 18.3 ± 0.84	Not to take the drug for several days.	/	MPAT	Higher MPATS scores	EEG	Mobile Phone Addiction Tendency Scale (MPATS)	Reaction Time (RT) and Accuracy (AC) Measurements	functional	Parietal; SN; Temporal; Occipital	1. MS1 (temporal regions): Increased duration; 2. MS2 (visual areas): Decreased occurrence; 3. MS3 (insula/ACC): Decreased occurrence; 4. MS4 (frontal-parietal): Reduced occurrence.	1. Weak correlation due to large sample size; 2. Sample limited to college students, lacked extreme addicts; 3. Limited to brain function, no structural analysis.
5	Walla et al., 2024	Austria	A: n = 14 R: n = 15	A: 21.07 ± 1.21； R: 21.87 ± 1.88	1. No neuropathological history; 2. Normal or corrected to normal vision; 3. Right-handed; 4. No medication or drug use.	/	SVA	Self-reported daily usage > 4 hours	EEG	Self-reported: short-video-based social media usage habits	Visual Oddball Paradigm (White circle and White triangle)	functional	Parietal	1. Reduced P300 amplitude in the left parietal lobe.	1. Unbalanced gender sample, mainly concentrated on females; 2. No screening for psychiatric disorders that may affect P300; 3. Cross-sectional design cannot establish causality.
6	Su et al., 2021	China	A: n = 208 R: n = 28	A: 22.8 ± 3.14 R: 23.73 ± 2.38	1. Healthy university students; 2. Active TikTok users; 3. Ability to complete questionnaires and fMRI tasks.	1. Severe physical/ mental illness; 2. Non-TikTok users.	SVA	Problematic TikTok Use scores ≥ 70，40–69: Mild/moderate PTU	fMRI	Problematic TikTok Use scale; Brief self-control scale	Generalized recommended videos for new users (GV) and personalized recommended videos for experienced users (PV)	functional	DMN; Angular Gyrus; Cerebellum	1. Increased activation: DMN (Medial prefrontal cortex (MPFC), PCC, Temporal pole (TP)), ventral tegmental area (VTA), cerebellum; 2. Decreased activation: ACC, caudate, thalamus.	1. Age range is limited to college students and cannot be generalized to other populations; 2. Recorded videos may not fully replicate real-world TikTok use; 3. Lack of comparison between severe Problem Smartphone Usage (PSU) and self-regulated users.
7	Liu et al., 2023	China	A: n = 25 (10 M, 15 F) R: n = 17 (4 M, 13 F)	M: 21 ± 1.89 F: 19.5 ± 1.59	1. Right-handed; 2. Normal or corrected-to-normal vision; 3. No history of psychi atric disorders; 4. No medications or non-medication that might affect the central nervous system and had no other behavioural addictions.	/	SPA	SAS-SV cutoff scores: > 31 (male), > 33 (female)	fNIRS	Smartphone Addiction Scale–Short Version (SAS-SV); Smartphone Addiction Scale for College Students (SAS-C); Positive Affect and Negative Affect Scale (PANAS); Barratt Impulsiveness Scale-11 (BIS-11); Beck Depression Inventory-II (BDI-II); Beck Anxiety Inventory (BAI)	SequentialRisk-Taking Task: Open-box continuous risk decision-making task paradigm	functional	Prefrontal, Orbital	1. In the high-risk level, SA DLPFC had stronger activation under loss outcome; 2. OFC activation was greater in the SA under high-risk conditions.	1. No distinction between different types of smartphone addiction； 2. Focused on prefrontal regions, deeper brain areas were not explored.
8	Li et al., 2023	China	A: n = 24 (16 F, 8 M) R: n = 24 (15F, 9 M)	A: 19.79 ± 1.28 R: 19.42 ± 1.41	1. Right-handed; 2. normal/corrected vision, no psychiatric history; 3. no substance use; 4. no other behavioral addictions.	/	SAT	SAS scores in upper 27% of distribution	fNIRS	Smartphone Addiction Scale (SAS); Raven’s Progressive Matrices test (RPM); State Trait Anxiety Inventory-State scale (STAI-S); Beck Depression Scale-II (BDI-II)	Alternate Uses Task (AUT): Fluency, flexibility, originality	functional	Prefrontal; Temporal	1.Reduced activation of left DLPFC, right MPFC, left IFG, right temporal-parietal junction (TPJ), superior/middle temporal gyrus(STG/MTG); 2.Weak connectivity between functional forebrain regions (DLPFC) and temporal lobe regions (TPJ/MTG)/IFG.	1. No distinction between categories of smartphone addiction; 2. Focused only on idea generation, not other creative processes; 3. Inability to detect activation in deep brain regions.
9	Schmitgen et al., 2022	Germany	A: n = 20 R: n = 24	A: Mage = 22.2 yr. R: Mage = 23 yr.	1. Right-handed; 2. No neurological/psychiatric disorders; 3. No internet gaming disorder.	MRI contraindications or Internet Gaming Disorder Scale–Short Form (IGDS-sf ) score ≥ 6.	SPA	SAS-SV scores (males > 31, females > 33) + SPAI-I total score differences	MRI fMRI	Internet Gaming Disorder Scale; Smartphone Addiction Scale–Short Version (SAS-SV); Smartphone Addiction Inventory–I (SPAI-I); Beck Depression Inventory (BDI-II); Barratt Impulsiveness Scale-11 (BIS-11); Internet Gaming Disorder Scale–Short Form (IGDS-sf)	/	functional and structural	Prefrontal; Parietal; Cerebellum	1. Decreased activity in the prefrontal system (mPFC/DLPFC); 2. Increased activity in the parietal/cerebellar system.	1. Small sample size; 2. Lack of clinical evaluation for comorbidities; 3. Cross-sectional design limits causal inference.
10	Tie et al., 2025	China	D1: n = 320 D2: n = 115	Discovery D: 19.37 ± 1.24 Validation D1: 19.58 ± 1.65 Validation D2: 18.13 ± 0.36	1. Healthy, right-handed; 2. No history of psychiatric disorders, cognitive impairments, substance abuse, or MRI contraindicatios.	Excessive head motion during fMRI.	PSU	MPAI score > 50 (range: 17-85)	MRI fMRI	Perceived Stress Scale (PSS-10); Brief Self-Control Scale (BSCS); Problematic smartphone use (PSU)	/	functional and structural	Frontal-Parietal; ACC; Occipital; Posterior cingulate cortex (PCC)	1.PSU had reduced connectivity between the prefrontal-parietal network and the salient/motor/visual network, and reduced connectivity between the ACC and other brain regions, the angular gyrus and the dorsal PCC.	1. Cross-sectional design limits causal inference; 2. Sample limited to healthy college students; 3. Not taking into account differences between fMRI scanners.
11	Horvathet al., 2020	Germany	A: n = 21 R: n = 23	A: 22.5 ± 3.0 R: 23.0 ± 3.2	1. Right-handed; 2. aged 18-30 years; 3. smartphone owners.	1. Neurological/medical conditions, history of mental disorders (substance use, psychosis, affective disorders); 2. MRI contraindications. （gambling or excessive computer gaming, and neurodevelopmental disorders).	SPA	Higher scales scores	MRI fMRI	Smartphone Addiction Inventory (SPAI); Beck Depression Inventory; Barratt Impulsiveness Scale	/	functional and structural	Insula; Temporal; Parietal; ACC	1.significant reductions in GMV in the left anterior insula, left OFC, left inferior temporal gyrus, and parahippocampal gyrus; in the left supramarginal gyrus; and in spontaneous activity in the right ACC, as well as in connectivity between the ACC and the insula and inferior parietal lobe (IPL).	1. Small sample size; 2. Cross-sectional design; 3. Lack of task-based fMRI.
12	Montag et al., 2018	China	n = 61	Mage: 22.34 ± 2.29	1. No history of neurologic/mental disorders; 2. Smartphone and WeChat users.	1. Contraindications for MRI; 2. Non-users of WeChat.	WeChat Addiction	s-IAT-derived WeChat Addiction Scale (score range: 12-60)	MRI VBM	Short-Internet Addiction Test (s-IAT) adapted for WeChat; Smartphone Addiction Scale (SAS); Beck Depression Inventory (BDI-II); State Trait Anxiety Inventory-State scale (STAI-S)	/	structural	ACC; Nucleus accumbens (NAcc)	1.The higher the propensity for WeChat addiction, the smaller the volume of gray matter in the Subgenual ACC (sgACC); the more frequent the use of the WeChat payment function, the smaller the volume of the NAcc	1. Small sample size; 2. Cross-sectional design limits causal inference; 3. Self-reportedassessment; 4. Focus on young Chinese students, generalizability to broader populations unclear.
13	Gao, et al., 2025	China	n = 111	Mage: 20.08 ± 2.20	1. Age 17–30; 2. No neurological/psychiatric history.	1. Incomplete data; 2. Medical conditions affecting brain regions.	SVA	Higher SAS scores	MRI fMRI	SPAScale; Dispositional Envy Scale; Beck Depression Inventory (BDI-II); State Trait Anxiety Inventory-State scale（STAI-S）	/	functional and structural	Prefrontal; PCC; Thalamus; Cerebellum; Temporal	1.SVA showed increased gray matter volume in the OFC and bilateral cerebellum; functionally, the SVA had active activity levels in the DLPFC, PCC,TP, and thalamus/cerebellar regions.	1. Cross-sectional design, No longitudinal data; 2. Researchers limited to college students; 3. Lack of causal gene analysis; 4. Focus on structural/functional features.
14	Darnaiet al., 2019	Hungary	n = 60 (30 M, 30 F).	Mage: 22.0 ± 2.08	1. Right-handed; 2. Healthy with no neurological/psychiatric diagnose.	1. Chronic illnesses; 2. Neurological/psychiatric disorders; 3. Subclinical psychiatric symptoms (excluded via psychologist interview).	IA	Higher PIUQ scores	fMRI	Problematic Internet Use Questionnaire (PIUQ)	Verbal Stroop Task; Non-verbal Stroop-like Task	functional	DMN; ICN	1.DMN (deactivation in bilateral precuneus/posterior cingulate gyrus) 2. ICN (activation in Left inferior frontal gyrus, frontal pole, opercular cortex, insular cortex, frontal orbital cortex.)	1. Cross-sectional design with no causal inferences; 2. Presence of potential subclinical psychiatric confounders; 3. Online recruitment bias leading to overrepresentation of problematic users; 4. Involvement of task sensitivity issues.
15	Wang et al., 2019	China	A: n = 28 R: n = 30	A: 21.32 ± 1.96 R: 21.73 ± 2.08	1. Met Young’s Diagnostic Questionnaire (YDQ) criteria for IA; 2. IAT score ≥ 60; 3. No other organic/psychiatric disorders.	1. History of substance addiction; 2. pregnancy/lactation.	IA	YDQ criteria IAT score ≥ 60	fMRI	Young’s Internet Addiction Test (IAT); Yale-Brown Obsessive Compulsive Scale (YBOCS); Barratt Impulsiveness Scale-11 (BIS-11); Self-designed questionnaire	/	functional	Prefrontal; Cerebellum; Cingulate cortex; Temporal; Parietal	1. Increased local functional connectivity density (lFCD): Right DLPFC (including superior frontal gyrus), left Parahipocampic gyrus (PHG), cerebellum, bilateral middle cingulate cortex (MCC), bilateral superior temporal pole (STP); 2. Decreased lFCD: IPL (comprising supramarginal gyrus and inferior parietal cortex) bilateral calcarine/lingual gyrus.	1. Focused on local FCD,not global FCD; 2. Small sample size, no gender-specific analysis; 3. Limited to college students.
16	Balconi et al., 2017	Italy	A: n = 12 R: n = 13	Mage: 24.77 ± 0.99	1. Right-handed; 2. Normal or corrected-to-normal vision; 3. No history of psychopathology.	1. Other addictive behaviors; 2. Neurological or psychiatric pathologies.	IA	Higher IAT scores	EEG	Internet Addiction Test (IAT)	Modified Go/NoGo task	functional	Prefrontal; Central; Temporo-Parietal; Occipital	1. When confronted with gambling or gambling-related stimuli, the IAT showed increased activity in the parietal lobe and left forebrain functional areas, with relatively diminished activity in the right forebrain functional areas, and superior corona radiata (SCR) was significantly higher.	1. Small sample size limits generalizability; 2. Lack of neuroimaging to confirm EEG localization; 3. Limited to Go/NoGo task.
17	Sadeghi et al., 2021	Iran	n = 1154 (666 M, 488 F)	Mage: 20.71 ± 1.78	1. Right-handed; 2. Students from Tohoku University or neighboring universities in Japan; 3. Proficient in Japanese.	1. Presence of metal implants or claustrophobia; 2. History of psychiatric/neurological disorders; 3. Recent drug user.	IAT	IAT score ≥ 50	MRI VBM and fMRI	Young’s Internet Addiction Test (IAT)​	N-back task	functional and structural	DMN; Parietal; Temporal; Cerebellum; Insula	1. Increased gray matter volume (GMV): rSMG; 2. Decreased white matter volume (WMV): rIFG, zygomatic inferior frontal region, right sublaminar region, right temporal lobe, and right anterior cerebellar lobe and cerebellar tonsillar-pons volume; 3. Increased activity in the DMN during the working memory task, and a decrease in the task-induced deactivation (TID); 4. Higher IAT scores in women were…	1. Cross-sectional design causality cannot be inferred; 2. Sample limited to high-education young adults; 3. Potential confounding factors not controlled.
18	He et al., 2017	China	n = 20 (10 F, 10 M)	Mage = 20.3	1. Age 17-30; 2. Short video users; 3. Noneurological or psychiatric history.	1. Self-reported medical conditions affecting brain regions; 2. Mental disorders (e.g., psychosis, depression, substance abuse).	SNSA	Continuous addiction score	MRI VBM	Adapted 14-item SNSA scale	/	structural	Amygdala; ACC/MCC; NAcc	1. Reduced GMV in bilateral amygdala; 2. Increased GMV in ACC/MCC.	1. Small sample size, possible Type I/II error; 2. Cross-sectional design Cannot infer causality; 3. Focus on Facebook, results may not generalize to other SNSA.
19	Yao et al., 2025	China	MSS:n = 1,269(620 M, 649 F); CS: n = 1,615(558 M, 1057F); RCS: n = 112(68 M, 44 F)	MSS/CS: 12-24 RCS Mage: 20.08 ± 2.20	No neurological/psychiatric disorders.	Participants with incomplete or low-quality data	SVA	SAS scores: ≥ 33 for females, ≥ 31 for males	fMRI	SVA: Adapted Smartphone Addiction Scale (SAS-SV); BV: Delaware Bullying Victimization Scale (DBVS-S); NA: Positive and Negative Affect Schedule (PANAS).	/	functional	Prefrontal; Temporal	1. Increased amplitude of low frequency fluctuations (ALFF) in ITG and PHG correlated with SVA severity; 2. PHG and DMPFC neural patterns linked to intersubject SVA variability via inter-subject representational similarity analysis (IS-RSA).	1. Cross-sectional design limits causal inferences; 2. No adolescent neuroimaging data restricts generalizability; 3. Broad functional roles of ITG, PHG, and DMPFC require task-based fMRI validation.
20	Xu et al., 2024	China	n = 84 (43 M, 41 F)	Mage: 12.30 ± 0.51	1. Adolescents from a middle school; 2. No neurological disorders or health conditions affecting cognitive function.	/	SVA	Higher scores	EEG	Adapted Internet Addiction Test	Short-Video Watching Task (Operation Span Task, Task-Switching Paradigm)	functional	Temporal; Occipital; Prefrontal; Parietal	1. Decreased delta activity in left temporal (T3) and occipital (O1) regions; 2. Temporo-Occipital Pathway functional connectivity was attenuated.	1. Small sample size and regional bias; 2. Cross-sectional analysis could not determine causality; 3. Cognitive control assessed only by task switching, other aspects not studied; 4. Lab-based SVA browsing lacked real-world social interactions.
21	Tymofiyevaet al., 2020	United States	n =19 (8 F, 11 M)	Mage: 16.3± 1.2	/	/	SPD	Higher SAS-SV scores	MRI DTI	The Smartphone Addiction Scale- Short Version (SAS-SV); The Insomnia Severity Index (ISI); The Reynolds Adolescent Depression Scale-2 (RADS-2)	/	structural	Amygdala	1. Increased structural connectivity in the right amygdala.	1. Small sample size; 2. Cross-sectional design, unable to determine causality; 3. No multiple comparison adjustment, possible selection bias.
22	Hu et al., 2017	China	A: n = 25 (14M, 11F) R: n = 24 (12 M, 12 F)	A: 22.11 ± 1.78 R: 23.07 ± 2.01	Recruited from local community	1. History of endocrine, neurological, or psychiatric disorders; 2. Use of benzodiazepines/antipsychotics.	SPD	MPATS score > 50; SPD had significantly higher weekly usage (41.9h vs. 25.2h)	DTI	Mobile Phone Addiction Tendency Scale (MPATS); Barratt Impulsiveness Scale-11 (BIS-11); Weekly smartphone usage time and feature usage logs.	/	structural	Superior longitudinal fasciculus (SLF); Superior corona radiata (SCR); Capsule; Corona Radiata	1. The right side of the superior longitudinal fasciculus, the superior longitudinal fasciculus of the internal capsule (SLF), the IC, and the radiocoronal dome/terminal stripe (SCR), as well as the anisotropy fraction (FA) decreased.	1. Reliance on self-report scales and lack of objective diagnostic criteria; 2. Incomplete assessment of psychological factors; 3. Limitations in the use of the methodology; 4. Cross-sectional design does not allow for inference of causality.
23	Balconi et al., 2017	Italy	n = 24 (11 M, 13 F)	Mage: 25.09 ± 1.03	1.right-handed; 2. with normal/corrected vision.	1. History of psychopathology in participants or immediate family; 2. Presence of other addictive behaviors (e.g., substance abuse).	IA	IAT score ≥ 80 = severe internet addiction, ≤ 40 = low-risk	EEG	Internet Addiction Test (IAT); Behavioral Activation System (BAS); State Anxiety Inventory (STAI-Y); Beck Depression Inventory (BDI-II)	/	functional	Temporal-Parietal; Prefrontal	1. High-IAT individuals showed reward bias (decreased FRN in temporal-parietal areas) and attentional bias (enhanced P300 temporal-parietal cortex) in response to IA-related cues; 2. Left hemisphere prefrontal asymmetry is associated with Behavioral Activation System (BAS) hyperactivation.	1. Sample limited to university students,reducing generalizability; 2. Lack of source localization for precise brain area analysis.
24	Tseng et al., 2024	China	A: n = 22 (18 M, 4 F) R: n = 31 (24M, 7F)	A: 16.64 ± 5.88 R: 19.52 ± 5.01	1. IA: CIAS score ≥ 63/64 (adolescents) or ≥ 67/68 (college students), DSM-5/ICD-11 criteria for IA, normal FSIQ; 2. HC: CIAS score below diagnostic cutoff.	/	IA	IA diagnosis: CIAS score ≥ 63/64 (adolescents) or ≥ 67/68 (college students)	EEG	Chen Internet Addiction Scale (CIAS); Smartphone Addiction Inventory (SPAI); Wechsler Intelligence Scale (WISC/WAIS) for FSIQ	Modified Go/No-Go task	functional	Prefrontal,; Occipital-Parietal; Paracentral	1. IA showed increased Stop-P3 amplitudes, enhanced theta/alpha synchronization (middle/right frontal), reduced beta desynchronization,and aberrant connectivity (increased occipital-parietal (delta/theta band), decreased frontal-paracentra (beta band).	1. Small sample size; 2. Age differences; 3. Cross-sectional design, unable to explain causality; 4. Limited spatial resolution of EEG.
25	Lin et al.,2015	China	A: n = 14 R: n = 15	A: 17.12 ± 2.73 R: 17.87 ± 2.52	1. Meeting modified Young’s diagnostic criteria for Internet addiction by Beard and Wolf; 2. Right-handed; 3. under 18 years old.	1. History of substance abuse or dependence; 2. History of severe mental illness (such as schizophrenia, depression, anxiety, etc.).	IAD	Young's Internet Addiction Scale (YIAS) score >50	fMRI	Young’s Internet Addiction Scale (YIAS); Strengths and Difficulties Questionnaire (SDQ); Time Management Disposition Scale (TMDS); Barratt Impulsiveness Scale-11 (BIS); The Screen for Child Anxiety Related Emotional Disorders (SCARED); Family Assessment Device (FAD)	Neutral with internet related images (e.g. social media/games)	functional	Corticostriatal; ACC; PCC; Insula	1. Reduced connectivity between ventral striatum (Inferior ventral striatum (VSi), superior ventral striatum (VSs)) and bilateral caudate head, subgenual ACC, PCC; 2. Reduced connectivity between dorsal caudate nucleus (DC) and dorsal/rostral ACC, left ventral lateral thalamus, IFG; 3. Increased connectivity between left dorsal caudate nucleus (DCP) and bilateral caudal cingulate motor area; 4. R…	1. Reliance on self-report scales may result in classification errors; 2. Small sample size, insufficient statistical power; 3. Individuals with comorbid substance abuse or other mental disorders were excluded, making it difficult to generalize the results to this population; 4. Disease course was not recorded, making it impossible to analyze its association with abnormalities in the cortex-stria…
26	Chunet al., 2018	Republic of Korea	A: n = 42 (30 M, 8F) R: n = 38 (32 M,6 F)	A: 14.90 ± 1.49 R: 14.12 ± 1.34	1. Normal vision or normal after correction; 2. Right-handed	1. past or current major medical disorders (e.g., diabetes mellitus); 2. neurological disorders (e.g., seizure disorders, head injury); 3. psychiatric disorders (e.g.,majormooddisorders).	excessive smartphone use(SP)	SAPS total score > 42, or subscale scores exceeding thresholds (disturbance of adaptive function > 14, withdrawal > 12, tolerance > 13)	fMRI	Korean Smartphone Addiction Proneness Scale (SAPS); Korean Internet Addiction Proneness Scale (K-scale); Korean Wechsler Intelligence Scale for Children, 4th edition (KWISC-IV)	/	functional	Prefrontal; MCC; NAcc	1.The right OFCand NAcc, left OFC and MCC connections are reduced, right NAcc and MCC connections are enhanced, and OFC and NAcc connections are negatively correlated with withdrawal and cortisol.	1. Not considering the impact of psychological/environmental factors on the results; 2. Not distinguishing the specific content of smartphone use; 3. Cross-sectional design, unable to determine causality.
27	Takeuchi, H.et al., 2018	Japan	Cross-sectional: 284 children (138 M, 146 F); Longitudinal: 223 children (115 M, 108 F)	Cross-sectional = 11.2 ± 3.1 Longitudinal = 14.2 ± 3.0	1. Normal Japanese children (non-clinical samples); 2. Completed two experiments (interval of 3.0 ± 0.3 years)	/	excessive internet use	Assessing "frequency of Internet use" (7-point scale) through self-reported questionnaires	MRI VBM	Intelligence Assessment Scales: Wechsler Adult Intelligence Scale-Third Edition (WAIS III) (over 16); Wechsler Intelligence Scale for Children-Third Edition (WISC-III) (under 16); Internet Use Frequency Questionnaire; Covariate Questionnaires	/	structural	Temporal; Prefrontal; Insula; Cerebellum	1. Excessive internet use show slowed growth in rGMV and rWMV. This includes language processing (bilateral perisylvian areas, temporal pole, left inferior TPL lingual gyrus); attention and executive function (bilateral extratemporal cortex, PFC, anterior cingulate gyrus, basal ganglia (putamen, globus pallidus), thalamus); emotion and reward (bilateral insula, amygdala, OFC), memory and learning…	1. Non-intervention studies that do not fully establish a causal relationship between Internet use and verbal intelligence / brain structure changes; 2. Not collecting the specific content of Internet use to distinguish differences in the impact of different uses of Internet use; 3. No assessment of Internet addiction status to clarify differences in the impact of addictive versus regular frequen…
28	Ko et al. 2023	Republic of Korea	A: n = 20 R: n = 27	A: 14.80 ± 1.64 R: 15.96 ± 1.02	1. Met modified Diagnostic and Statistical Manual of Mental Disorders, Fifth Edition (DSM-5) criteria for internet gaming disorder (5/9 symptoms); 2. IQ > 70	1. History of psychiatric/neurological disorders; 2. Head trauma with loss of consciousness; 3. Smoking/alcohol use; 4.Psychotropic medication use.	cyber addiction	Based on the DSM-5 criteria for Internet Gaming Disorder, at least 5 of the 9 criteria must be met	MRI fMRI	Internet Addiction Test (IAT); Korean Internet Addiction Scale (K-scale); Korean Internet Game Addiction Scale (G-scale); Korean Smartphone Addiction Scale (S-scale)	/	functional	Insula; NAcc; Temporal; Parietal; Cerebellum	1. Increased positive connections in the left insula-right TPJ gyrus, right hippocampus-right precentral gyrus, right amygdala-right precentral gyrus/parietal cortex; 2. Increased negative connections in the left NAcc-right cerebellar Crus II/VI region.	1. Ignoring other possible resting-state networks; 2. Cross-sectional design, unable to determine causality; 3. Failure to investigate addiction-related quantitative indicators; 4. Insufficient assessment and consideration of attention deficit hyperactivity disorder (ADHD) symptoms.
Note：*A = Addiction group; R = Regular group; Mage = Mean age ; fNIRS = functional Near-Infrared Spectroscopy; MRI = magnetic resonance imaging; EEG = Electroencephalogram; fMRI = Functional Magnetic Resonance Imaging; SVA = Short Video Addiction; MPAT = Mobilephone Addiction Tendency; SPA = Smartphone Addiction; PSU = Problematic Smartphone Use; IAT = Internet Addiction Tendency; SNS = Social Ne…
*IS-RSA = inter-subject representational similarity analysis; SVA = Short Video Addiction; IA = Internet Addiction; PFC = Prefrontal cortex; OFC = orbitofrontal cortex; DLPFC = dorsolateral prefrontal cortex; DMPFC = Dorsomedial Prefrontal Cortex; FP = frontal pole; IFG = inferior frontal gyrus; MPFC = Medial prefrontal cortex; SMG = supramarginalgyrus; SN = Salience Network, IPL = inferior parie…
